# Supplementary material for: Conjugation Dynamics of Self-Transmissible and Mobilisable Plasmids into E. coli O157:H7 on Arabidopsis thaliana Rosettes
Source: Antibiotics (Basel). 2021 Jul 30;10(8):928. doi: 10.3390/antibiotics10080928 (PMC8388966; doi:10.3390/antibiotics10080928)
Supplement: Supplementary file 1 [file antibiotics-10-00928-s001.zip]

Archive with 1 entries (1 files):
- antibiotics-1242956-SI.pdf
